# Supplementary material for: Host genotype-driven shifts in the Medicago seed microbiome reveal domestication-linked diversity loss in lucerne (Medicago sativa)
Source: Front Microbiol. 2025 Nov 4;16:1660250. doi: 10.3389/fmicb.2025.1660250 (PMC12623331; doi:10.3389/fmicb.2025.1660250)
Supplement: Supplementary file 2 [file Table_1.XLSX]

## Sheet: Sheet1
	Domesticated lucerne/ Medicago sativa																		M. sativa subsp. falcata			M. littoralis				M. littoralis var. littoralis				M. laciniata				M. trancatula
Genus	Hunter river	Sequel	Trifecta	Aurora	Siriver	Mr Fothergills	SF Force 5	Magna 959 (young)	Magna 959 (mature)	Ryno 6	Genesis	SARDI Grazer	SARDI 7 Series 2	SARDI 10 Series 2	Silverado	SF 714	SF 730	SF 914	APG 6032	APG 6039	APG 6925	APG 21177	APG 21235	APG 21198	APG 21232	APG 20535	APG 32892	APG 21384	APG 21559	APG 20841	APG 21700	M .laciniata 164	APG 21177	APG 20935	APG 21771	APG 21758
g__Pantoea	0.7951	0.666658	0.866331	0.186475	0.112172	0.708245	0.297586	0.251907	0.197056	0.324134	0.500692	0.702019	0.525736	0.55959	0.575621	0.755255	0.747275	0.770813	0.26264	0.216327	0.177139	0.186434	0.262637	0.32827	0.268096	0.301044	0.290602	0.306313	0.332757	0.390626	0.392954	0.383933	0.411546	0.36868	0.351215	0.33363
g__Pseudomonas	0.0465652	0.0561583	0.0207963	0.213512	0.158625	0.0310215	0.296318	0.311658	0.337878	0.277833	0.188015	0.149962	0.128285	0.106209	0.142479	0.143467	0.123139	0.110905	0.142506	0.168686	0.169411	0.31117	0.356435	0.240861	0.290819	0.280404	0.383212	0.335178	0.331374	0.244945	0.197254	0.19996	0.224486	0.346638	0.321182	0.320918
g__Paenibacillus	0.00694856	4.29542e-05	0.000790358	0.438863	0.494547	0.00860925	0.364338	0.355345	0.407034	0.365672	0.256175	0.0498913	0.2876	0.27605	0.271342	0.0310387	0.0424241	0.0522542	0.426102	0.471909	0.523041	0.315666	0.195844	0.276889	0.235033	0.141235	0.120005	0.149452	0.131339	0.10683	0.0945422	0.118488	0.105743	0.0775538	0.0937672	0.0990582
g__Massilia	0.00167951	0	0	0.0139301	0.0128433	0.00378243	0.0128021	0.010986	0.0123691	0.0142155	0.0227722	0.0152885	0.00854574	0.0112368	0.00249994	0.00841044	0.00787888	0.00757426	0.0839426	0.0886737	0.0906826	0.115936	0.151139	0.111284	0.153642	0.12104	0.094568	0.106171	0.0813986	0.0650892	0.0462703	0.0645459	0.0596391	0.0531406	0.0383763	0.0467189
f__Enterobacteriaceae	0.0698149	0.207873	0.0982513	0.116397	0.210492	0.036554	0.0162847	0.0506026	0.0412172	0.0142703	0.00128433	0.0254726	0.0133208	0.000979356	0.000979356	0.006194	0.00457749	0.005055	0.029342	0.00222837	0.00844146	0.0317049	0.0295808	0.0328492	0.0407446	0.0425805	0.0440453	0.000872687	0.00645459	0.0063064	0.0534694	0.0153461	0.0226981	0.00252475	0.0142374	0.0357308
g__Duganella	0	0	0	0	0	0	0	0	0	0	0	0	0	0	0	0	0	0	0	0	0	0	0	0	0	0.0321412	0.000146044	0.00857044	0.0225252	0.0999802	0.138699	0.123403	0.0925789	0.106984	0.11716	0.0908692
g__Methylobacterium-Methylorubrum	0.00540078	1.71817e-05	0.000493974	0	0	0.159144	2.46987e-05	0	0	0.000175635	0.000148192	2.46987e-05	2.46987e-05	8.59084e-06	0	0.000859084	8.23289e-06	8.23289e-06	0.00412742	0.00732179	0.00412742	0.00237931	0.00093855	0.00291444	0.00325199	0.0206893	0.0109447	0.0180547	0.0188616	0.00577949	0.0076974	0.0120777	0.00698973	0.00511537	0.0084195	0.00968188
g__Sphingomonas	0.000362247	0	0	1.64658e-05	0	0	0.000304617	0.000592768	0.000276625	0.000164658	0.000271685	0.00225581	0.00178654	0.00010309	0.000566996	2.57725e-05	0.000551604	0.00212409	0.00676195	0.00822191	0.0096709	0.00184417	7.4096e-05	1.64658e-05	0.00108674	0.0430498	0.045394	0.0559343	0.0470921	0.0215455	0.0126285	0.0181288	0.00946783	0.0043799	0.00705833	0.00697052
f__Erwiniaceae	0.0345123	0.0687268	0.00824936	0.00579596	0.00219324	0.0136337	0.000699796	7.90358e-05	9.87947e-05	0.000384202	0.000979714	0.0436837	0.000444576	0	0.000541223	0.032817	0.0528469	0.0272015	0	0	0	0	0	0	0	0	0	4.11645e-05	6.58631e-05	0.00422347	0	0.00143252	0.000897385	0.000526905	0.000735472	0.000252475
g__Curtobacterium	0.000230521	0.000489678	0.000395179	0.0018277	0.00270697	0.000141135	0.00106204	0.00304288	0.0014424	0.00185515	0.00511263	0.0108345	0.00319436	0.00883998	0.00458751	0.0158673	0.019265	0.0232332	0.00414938	0.00458847	0.00464335	0.000271685	0.000609234	0.00367187	0.00399295	0.00467628	0.00584177	0.00466805	0.00859514	0.0227969	0.0232812	0.0191909	0.0332527	0.0096709	0.009627	0.0136556
g__Bacillus	0.000856221	0	0.00103734	0.0151815	0.00513732	0.00245575	7.4096e-05	0.0138609	0.000335902	2.19544e-05	0.0234884	4.11645e-05	0.0307416	0.035884	0.000867675	0.000146044	4.11645e-05	8.23289e-06	0.0192869	0.00805726	0.00860612	0.0282553	0.00238754	0.000765659	0.0019265	2.46987e-05	5.15451e-05	4.11645e-05	9.87947e-05	0	0	0	0	1.09772e-05	0	0
f__Comamonadaceae	0.00223935	0	0.000246987	0.000148192	3.95179e-05	0.00256866	5.76302e-05	0	0	0	2.46987e-05	0	8.23289e-06	0.00010309	8.59084e-06	0	8.23289e-06	0	0.00148192	0.0017783	0.000680586	3.29316e-05	1.64658e-05	0.000436343	0.000411645	0.01025	0.00306693	0.00987124	0.0153708	0.00195943	0.00510296	0.00143252	0.00271685	5.48859e-05	0.0011526	0.000636677
g__Allorhizobium-Neorhizobium-Pararhizobium-Rhizobium	0	0	0	0	0	0	0	0	0	1.09772e-05	0	3.29316e-05	0	0	0	0.000171817	8.23289e-06	8.23289e-06	2.19544e-05	0.00142703	0.00130629	0.000205822	1.64658e-05	0.000526905	0.00037048	0.00133373	0.000231953	0.00144076	0.00311203	0.00462689	0.00505142	0.0067839	0.00355661	0.010121	0.0112736	0.00817801
g__Saccharibacillus	0	0	0	0.00531845	0.000434697	0	0.00146545	0.00155108	0.00207469	0.000735472	0	0.000263453	0	0	0	0.000678677	0.00179477	0.000485741	0.00170146	0.000406156	0.000307361	0.000386946	0	8.23289e-06	8.23289e-06	0	0	0	0	0.00482447	0.0049741	0.0081588	0.00460219	0.00631188	0.00626798	0.00532394
g__Hymenobacter	0	0	0	0	0	0	0	0	0	0	0	0	0	0	0	0	0	0	2.19544e-05	0	0	0.00313673	0	3.29316e-05	9.05618e-05	0	8.59084e-06	1.64658e-05	6.58631e-05	0.00498913	0.00701872	0.0204917	0.016861	1.09772e-05	2.19544e-05	2.19544e-05
g__Stenotrophomonas	0	0	0	0	0	0.000197589	0	8.89152e-05	0	0.000417133	0	0	0	0	0	0	0	0	0	0	0	0	0	0	0	0	0	0	0	0.00773892	0.00541223	0.00159718	0.00194296	0.00443478	0.0113833	0.00995631
g__Tumebacillus	0	0	0	0	0	0	0	5.92768e-05	0	2.19544e-05	0	0	0	0	0	0	0	0	0.00519221	0.0195504	0.000142703	0	0	0	0	0	0	0	0	0	0	0	0	0	0	0
o__Enterobacterales	0.00892445	0	0	0.000444576	0.000118554	0.00203235	5.76302e-05	0	0	0	0	3.29316e-05	0	0	0	0.00476792	8.23289e-05	1.64658e-05	0.00401765	3.29316e-05	0.000109772	0	0	3.29316e-05	1.64658e-05	0	0	0	0	0	0	0	0	0	9.87947e-05	0
f__Oxalobacteraceae	0	0	0	0	0	0.000197589	0	0	0	0	0	0	0	0	0	0	0	0	0	0	0	0	0	0	0	0.000271685	0.00108245	0.000246987	0	0.0025769	0.00152058	0.000411645	0.000831522	0	4.39088e-05	0.00917693
Unassigned	0.00378713	8.59084e-06	0.000148192	0.000279918	0.000276625	0.00451633	6.58631e-05	8.89152e-05	0.000138313	3.29316e-05	0.000288151	0.000139959	0.000288151	0.000463906	0.000335043	0.000180408	6.58631e-05	9.05618e-05	2.19544e-05	1.09772e-05	3.29316e-05	6.58631e-05	7.4096e-05	0.000107028	8.23289e-05	6.58631e-05	3.43634e-05	1.64658e-05	9.05618e-05	0.000526905	0.000240544	0.000592768	0.000444576	1.09772e-05	2.19544e-05	1.09772e-05
g__Xanthomonas	0	0	0	0.00171244	3.95179e-05	0	0.00862807	0	0	0	0	0	0	0	0	0	0	0	0	0	0	0	0	0	0	0	0	0	0	0	8.59084e-06	0	0	0	0	0
g__Advenella	0	0	0	0	0	0	0	0	0	0	0	0	0	0	0	0	0	0	0.000208567	0.000186612	0.00027443	0.00103734	0.000107028	0.000979714	0	0	0	0	0	0.000403412	0.000618541	0.000806823	0.00129256	0.000395179	0.00203078	0.00183319
g__Uliginosibacterium	0.00329316	0	0.000296384	0	0	0.00558896	4.11645e-05	0	0	0	0.000205822	2.46987e-05	1.64658e-05	0.000154635	3.43634e-05	8.59084e-06	0	1.64658e-05	0.000109772	3.29316e-05	9.87947e-05	8.23289e-06	8.23289e-06	8.23289e-06	0	1.64658e-05	8.59084e-06	1.64658e-05	2.46987e-05	0	0	0	0	0	0	0
g__Anaerobacillus	0.00454456	8.59084e-06	0.000444576	0	0.000138313	0.0037542	8.23289e-05	9.87947e-06	1.97589e-05	0	0.000362247	0	8.23289e-06	7.73176e-05	2.57725e-05	2.57725e-05	8.23289e-06	8.23289e-06	6.58631e-05	0	0	8.23289e-06	0	8.23289e-06	9.87947e-05	8.23289e-06	2.57725e-05	2.46987e-05	0	0	0	0	0	0	0	0
g__Novosphingobium	0	0	0	0	0	0	0	0	0	0	0	0	0	0	0	0	0	0	0.00798042	0.000208567	0.00102088	0	0	0	0	8.23289e-06	3.43634e-05	0	0	0	0	0	0	0	3.29316e-05	0
g__Chryseobacterium	0	0	0	0	0	0	0	0	0	0	0	0	0	0	0	0	0	0	0	0	0	0	0	0	0	0	0	0	0	0	8.59084e-06	0	0	0.000120749	0.00297482	0.00510439
g__Pedobacter	0	0	0	0	0	0	0	0	0	0	0	0	0	0	0	0	0	0	0	0	0	0	0	0	0	0.000485741	8.59084e-06	2.46987e-05	8.23289e-06	0.00294738	0.00275766	7.4096e-05	8.23289e-06	0	6.58631e-05	0
g__Plantibacter	0	0	0	0	0	0	0	0	0	0	0	0	0	0	0	0	0	0	4.39088e-05	0	0	0	0	0	0	0	3.43634e-05	0	0	0	0	4.93974e-05	0	0.00256866	0.00144899	0.0011526
g__Burkholderia-Caballeronia-Paraburkholderia	0.0011526	8.59084e-06	0	0	0.00017783	0.00318966	8.23289e-06	1.97589e-05	0	0	1.64658e-05	8.23289e-06	0	8.59084e-06	2.57725e-05	8.59084e-06	0	0	1.09772e-05	0	1.09772e-05	0	0	0	8.23289e-06	1.64658e-05	0	0	8.23289e-06	8.23289e-06	0	8.23289e-06	0	1.09772e-05	0	2.19544e-05
g__Nocardioides	0.00214055	0	0.000790358	0	0	0.00121376	0	0	0	0	0	0	0	0	0	0	0	0	1.09772e-05	2.19544e-05	0	0	8.23289e-06	3.29316e-05	0	1.64658e-05	0	8.23289e-06	8.23289e-06	0	0	0	0	0	0	0
g__Variovorax	0	0	0	0	0	0	0	0	0	0	0	0	0	0	0	0	0	0	0	0	1.09772e-05	0	0	0	0	0.000246987	0.000343634	0.00275802	0.000510439	0	0	0	0	0	0	0
g__Cutibacterium	0.000362247	0	0	1.64658e-05	0	0.00304852	8.23289e-06	9.87947e-06	0	0	0	0	0	8.59084e-06	8.59084e-06	0	0	0	0	0	0	2.46987e-05	0	2.46987e-05	2.46987e-05	8.23289e-06	0	0	0	0	0	0	0	6.58631e-05	0	0
f__Microbacteriaceae	0	0	0	0	0	0	8.23289e-06	9.87947e-06	0	0	0	0	0	0	0	8.59084e-06	0	4.11645e-05	0	0.000109772	0	0	0	0	0	7.4096e-05	8.59084e-06	0	8.23289e-06	0.000782125	0.000128863	0.00147369	0	1.09772e-05	0.000318338	6.58631e-05
g__Candidatus_Portiera	0.00214055	0	0	0	3.95179e-05	0.000705676	0	0	0	0	0	0	0	0	0	0	0	0	0	0	0	0	0	0	9.05618e-05	0	0	0	0	0	0	0	0	0	0	0
g__Bradyrhizobium	0.000230521	0	0.000345781	0	0	0.00107263	0	0	0	0	8.23289e-06	0	0	0.000111681	0	0	0	0	2.19544e-05	0	1.09772e-05	0	0	0	5.76302e-05	0.000148192	3.43634e-05	0.000172891	0.000107028	0	0	0	0	0	0	0
g__Sanguibacter	0	0	0	0	0	0	0	0	0	0	0	0	0	0	0	0	0	0	0	0	0	0	0	0	0	0	0	0	0	0	0	0	0	0.000472019	0.000812312	0.000922084
f__Pedosphaeraceae; g__uncultured	0.00181124	0	0	0	0	0.000112908	0	2.96384e-05	0	0	1.64658e-05	8.23289e-06	0	1.71817e-05	0	0	0	8.23289e-06	0	1.09772e-05	0	1.64658e-05	0	0	8.23289e-06	8.23289e-06	0	0	0	0	0	0	0	0	0	0
g__Acinetobacter	0.000955015	0	0	0	0	0.000903266	0	0	0	2.19544e-05	0	0	0	0	0	0	0	0	0	0	0	4.11645e-05	0	0	0	0	0	0	0	0	0	0	0	0	0	0
g__Streptomyces	0	0	0	0	0	0.00160894	0	0	0	0	3.29316e-05	0	0	2.57725e-05	0	0	0	0	0	2.19544e-05	0	0	0	0	8.23289e-06	0	0	0	0	0	0	0	0	0	0	0
g__Kineococcus	0	0	0	0	0	0	0	0	0	0	0	0	0	0	0	1.71817e-05	0	0	1.09772e-05	0	0	0	0	1.64658e-05	4.93974e-05	6.58631e-05	0.000249134	2.46987e-05	6.58631e-05	0.000345781	8.59084e-05	0.000658631	0	0	0	1.09772e-05
g__Escherichia-Shigella	0.000461042	0	0.000345781	0	0	0.000620995	0	0	0	0	1.64658e-05	0	0	2.57725e-05	8.59084e-06	0	0	0	1.09772e-05	0	3.29316e-05	1.64658e-05	0	0	8.23289e-06	0	0	2.46987e-05	0	0	0	0	0	0	0	0
g__Lawsonella	0.00135019	0	0	0	0	0.000197589	0	0	0	0	0	0	0	0	0	0	0	0	0	0	0	0	0	0	0	0	0	0	0	0	0	0	0	0	0	0
g__Ralstonia	0.000889152	0	0	0	0	0.000423406	0	0	0	0	0	0	0	0	0	0	0	0	0	0	0	0	0	0	0	0	0	0	0	0	0	0	0	0	0	0
f__Xanthobacteraceae	0	0	0	0	0	0.000338725	0	0	0	0	1.64658e-05	0	0	0	0	0	0	0	1.09772e-05	0	2.19544e-05	1.64658e-05	8.23289e-06	0	0	3.29316e-05	0	0	0	6.58631e-05	0	0.00074096	0	0	0	0
g__Caulobacter	0	0	0	0	0	0	0	0	0	0	0	0	0	0	0	0	0	0	0	0	0	0.000880919	4.93974e-05	0.00025522	0	8.23289e-06	0	0	0	0	0	0	0	0	0	0
g__Rhodanobacter	0	0	0	0	0	0.000818585	0	9.87947e-06	0	0	1.64658e-05	0	0	2.57725e-05	0	0	0	0	6.58631e-05	0	0	2.46987e-05	0	0	8.23289e-06	0	0	0	0	0	0	0	0	0	0	0
g__Actinoplanes	0.000955015	0	0	0	0	0	0	0	0	0	0	0	0	0	0	0	0	0	0	0	0	0	0	0	0	0	0	0	0	0	0	0	0	0	0	0
g__Asticcacaulis	0.000856221	0	0	0	0	0	0	0	0	0	2.46987e-05	0	0	0	8.59084e-06	0	0	8.23289e-06	0	0	0	0	0	0	0	0	0	0	0	0	0	0	0	0	0	0
g__Thauera	0	0	0	0	0	0.000818585	0	0	0	0	0	0	0	0	0	0	0	0	0	0	0	0	0	0	0	0	0	0	0	0	0	0	0	0	0	0
g__Herbaspirillum	0.000362247	0	9.87947e-05	3.29316e-05	0	0.000169362	4.11645e-05	0	3.95179e-05	0	0	0	0	0	0	0	0	0	0	0	0	0	0	0	0	0	0	0	0	0	0	0	0	0	0	0
g__Rathayibacter	0	0	0	0	0	0	8.23289e-06	0	0	0	0	0	0	0	0	0	0	0	0	0	0	0	0	0	0	0	0	8.23289e-06	3.29316e-05	3.29316e-05	0.000180408	0.000123493	0.000214055	3.29316e-05	4.39088e-05	4.39088e-05
g__Methyloligella	0.0006257	0	0	0	0	0	0	0	0	0	0	0	0	0	0	0	0	0	0	0	0	0	0	0	0	0	0	0	0	0	0	0	0	0	0	0
f__Acetobacteraceae; g__uncultured	0	0	0	0	0	0.000564541	0	0	0	0	0	0	0	0	0	0	0	0	0	0	0	0	0	0	2.46987e-05	0	0	0	0	0	0	0	0	0	0	0
g__Pseudolabrys	0.000329316	8.59084e-06	0.000197589	0	0	0	0	0	0	0	0	0	0	0	0	0	0	0	0	0	0	0	0	0	0	0	0	0	0	0	0	0	0	0	0	0
g__Frigoribacterium	0	0	0	0	0	0	0	0	0	0	0	8.23289e-06	0	0	0	4.29542e-05	2.46987e-05	0.000139959	0	0	0	0	0	0	0	8.23289e-06	0	1.64658e-05	2.46987e-05	1.64658e-05	4.29542e-05	5.76302e-05	3.29316e-05	0	0.000109772	0
g__Clostridium_sensu_stricto_1	0.00042811	0	0	0	0	0	0	0	0	0	0	0	0	0	0	0	0	0	0	0	0	8.23289e-06	8.23289e-06	0	0	0	0	0	0	0	0	0	0	0	0	0
f__Micrococcaceae	0	0	0	0	0	0.000395179	0	0	0	0	0	0	0	0	0	0	0	0	0	0	0	0	0	0	0	8.23289e-06	0	8.23289e-06	0	0	0	8.23289e-06	0	0	0	0
g__Mucilaginibacter	0.000395179	0	0	0	0	0	0	0	0	1.09772e-05	0	0	0	0	0	0	0	0	0	0	0	0	0	0	0	0	0	0	0	0	0	0	0	0	0	0
g__Spelaeicoccus	0	0	0.000395179	0	0	0	0	0	0	0	0	0	0	0	0	0	0	0	0	0	0	0	0	0	0	0	0	0	0	0	0	0	0	0	0	0
g__Curvibacter	0.000131726	0	0	0	0	0.000141135	0	2.96384e-05	0	0	2.46987e-05	0	0	0	0	0	0	0	0	0	0	0	0	0	0	0	0	0	0	0	0	0	0	0	0	0
g__Noviherbaspirillum	0	0	0	0	0	0	0	0	0	0	0	0	0	0	0	0	0	0	0	0	0	0.000288151	1.64658e-05	0	0	0	0	0	0	0	0	0	0	0	0	0
g__Microbacterium	6.58631e-05	0	0	0	0	0	0	0	0	0	0	0	0	0	0	0	0	0	0	8.78175e-05	0	0	0	0	0	0	0	0	0	0	0	0	0	1.09772e-05	6.58631e-05	5.48859e-05
g__Roseomonas	0	0	0	0	0	0	0	0	0	0	0	0	0	0	0	0	0	0	0	0	0	3.29316e-05	2.46987e-05	8.23289e-06	0	0	0	0	0	0	2.57725e-05	0	0	0.000131726	5.48859e-05	0
g__Rhodococcus	0	0	0	0	0	0.000254044	0	0	0	0	0	0	0	0	0	0	0	0	0	0	0	0	0	0	0	8.23289e-06	0	0	0	0	0	8.23289e-06	0	0	0	0
f__Chitinophagaceae;g__uncultured	0	0	0	0	0	0.000197589	0	0	0	0	0	0	0	0	0	0	0	0	2.19544e-05	0	0	0	8.23289e-06	0	0	0	0	0	0	0	0	0	0	0	0	0
g__Micrococcus	0	0	0	0	0	0.000197589	0	0	0	0	0	0	0	0	0	0	0	0	0	0	0	0	0	0	0	0	0	0	0	0	0	0	0	0	0	0
g__Comamonas	0	0	0.000197589	0	0	0	0	0	0	0	0	0	0	0	0	0	0	0	0	0	0	0	0	0	0	0	0	0	0	0	0	0	0	0	0	0
g__Spirosoma	0	0	0	0	0	0	0	0	0	0	0	0	0	0	0	0	0	0	0	0	0	0	0	0	0	0	0	0	0	0	0	0	0.000172891	0	0	0
g__Bordetella	0	0	0	0	0	0.000169362	0	0	0	0	0	0	0	0	0	0	0	0	0	0	0	0	0	0	0	0	0	0	0	0	0	0	0	0	0	0
g__Streptococcus	0	0	0	0	0	0.000141135	0	0	0	0	0	0	0	8.59084e-06	0	0	0	0	0	0	0	0	0	0	0	0	0	0	0	0	0	0	0	1.09772e-05	0	0
f__Micropepsaceae; g__uncultured	0	0	0	3.29316e-05	0	5.64541e-05	0	0	0	0	0	8.23289e-06	0	8.59084e-06	0	0	0	0	0	2.19544e-05	0	0	0	0	0	0	0	0	0	0	0	0	0	0	0	0
g__Flavobacterium	0	0	4.93974e-05	0	0	2.82271e-05	0	9.87947e-06	1.97589e-05	0	0	0	0	0	1.71817e-05	0	0	0	0	0	0	0	0	0	0	0	0	0	0	0	0	0	0	0	0	0
g__Azospirillum	0	0	0	0	0	0	0	0	0	0	0	0	0	0	0	0	0	0	4.39088e-05	2.19544e-05	5.48859e-05	0	0	0	0	0	0	0	0	0	0	0	0	0	0	0
g__Dolosigranulum	0	0	9.87947e-05	0	0	0	0	0	0	0	0	0	0	0	0	0	0	0	0	0	0	8.23289e-06	0	0	0	0	0	0	0	0	0	0	0	0	0	0
g__Aeromicrobium	9.87947e-05	0	0	0	0	0	0	0	0	0	0	0	0	0	0	0	0	0	0	0	0	0	0	0	0	0	0	0	0	0	0	0	0	0	0	0
g__Brevibacillus	0	0	0	0	0	0	0	0	0	0	0	0	0	0	0	0	0	0	0	1.09772e-05	7.68403e-05	0	0	0	0	0	0	0	0	0	0	0	0	0	0	0
g__Staphylococcus	0	0	0	0	0	8.46812e-05	0	0	0	0	0	0	0	0	0	0	0	0	0	0	0	0	0	0	0	0	0	0	0	0	0	0	0	0	0	0
g__Enhydrobacter	0	0	0	0	0	0	8.23289e-06	0	0	0	0	0	0	0	0	0	0	0	0	0	0	5.76302e-05	0	0	8.23289e-06	0	0	0	0	0	0	0	0	0	0	0
g__Hyphomicrobium	0	0	0	0	0	5.64541e-05	0	0	0	0	0	0	0	0	0	0	0	0	0	0	0	0	0	0	0	0	0	0	0	0	0	0	0	0	0	0
g__Rothia	0	0	0	0	0	2.82271e-05	0	0	0	0	0	0	0	0	8.59084e-06	0	0	0	0	0	0	0	0	0	1.64658e-05	0	0	0	0	0	0	0	0	0	0	0
g__Dermacoccus	0	0	0	0	0	0	0	0	0	0	0	0	0	0	0	0	0	0	2.19544e-05	1.09772e-05	1.09772e-05	0	0	0	8.23289e-06	0	0	0	0	0	0	0	0	0	0	0
g__Devosia	0	0	0	0	0	0	0	0	0	0	0	0	0	0	0	0	0	0	0	3.29316e-05	0	0	0	0	0	0	0	1.64658e-05	0	0	0	0	0	0	0	0
g__Phenylobacterium	0	0	0	0	0	0	0	0	0	0	0	0	0	0	0	0	0	0	4.39088e-05	0	0	0	0	0	0	0	0	0	0	0	0	0	0	0	0	0
g__Dyadobacter	0	0	0	0	0	0	0	0	0	0	0	0	0	0	0	0	0	0	0	0	0	0	0	0	0	0	0	0	0	3.29316e-05	0	0	8.23289e-06	0	0	0
g__Puia	0	0	0	0	0	0	0	0	0	0	0	0	0	3.43634e-05	0	0	0	0	0	0	0	0	0	0	0	0	0	0	0	0	0	0	0	0	0	0
g__Aureimonas	0	0	0	0	0	0	0	0	0	0	0	0	0	0	0	0	0	0	0	0	0	0	0	0	0	2.46987e-05	8.59084e-06	0	0	0	0	0	0	0	0	0
o__Gaiellales; g__uncultured	0	0	0	0	0	0	0	0	0	0	0	0	0	0	0	0	0	0	0	0	3.29316e-05	0	0	0	0	0	0	0	0	0	0	0	0	0	0	0
g__Cellulomonas	0	0	0	0	0	0	0	0	0	0	0	0	0	0	0	0	0	0	0	0	0	0	0	0	0	0	0	0	0	0	0	1.64658e-05	1.64658e-05	0	0	0
g__Brevundimonas	0	0	0	0	0	0	0	0	0	0	0	0	0	0	0	0	0	0	0	0	0	0	0	0	0	0	0	0	0	0	2.57725e-05	0	0	0	0	0
g__Lactobacillus	0	0	0	0	0	0	0	0	0	0	0	0	0	2.57725e-05	0	0	0	0	0	0	0	0	0	0	0	0	0	0	0	0	0	0	0	0	0	0
g__Rhodopseudomonas	0	0	0	0	0	0	0	0	0	0	0	0	0	0	0	0	0	0	0	0	0	1.64658e-05	8.23289e-06	0	0	0	0	0	0	0	0	0	0	0	0	0
f__Isosphaeraceae;g__uncultured	0	0	0	0	1.97589e-05	0	0	0	0	0	0	0	0	0	0	0	0	0	0	0	0	0	0	0	0	0	0	0	0	0	0	0	0	0	0	0
g__Opitutus	0	0	0	0	0	0	0	0	0	1.09772e-05	0	0	0	0	8.59084e-06	0	0	0	0	0	0	0	0	0	0	0	0	0	0	0	0	0	0	0	0	0
g__Dyella	0	0	0	0	0	0	0	0	0	0	0	0	0	0	1.71817e-05	0	0	0	0	0	0	0	0	0	0	0	0	0	0	0	0	0	0	0	0	0
g__Chujaibacter	0	0	0	0	0	0	1.64658e-05	0	0	0	0	0	0	0	0	0	0	0	0	0	0	0	0	0	0	0	0	0	0	0	0	0	0	0	0	0
g__Halomonas	0	0	0	0	0	0	0	0	0	0	0	0	0	0	0	0	0	0	0	0	0	8.23289e-06	0	0	8.23289e-06	0	0	0	0	0	0	0	0	0	0	0
g__Corynebacterium	0	0	0	1.64658e-05	0	0	0	0	0	0	0	0	0	0	0	0	0	0	0	0	0	0	0	0	0	0	0	0	0	0	0	0	0	0	0	0
f__Pirellulaceae; g__uncultured	0	0	0	0	0	0	0	0	0	1.09772e-05	0	0	0	0	0	0	0	0	0	0	0	0	0	0	0	0	0	0	0	0	0	0	0	0	0	0
o__Elsterales; g__uncultured	0	0	0	0	0	0	0	9.87947e-06	0	0	0	0	0	0	0	0	0	0	0	0	0	0	0	0	0	0	0	0	0	0	0	0	0	0	0	0
g__Sporocytophaga	0	0	0	0	0	0	0	0	0	0	0	0	0	0	8.59084e-06	0	0	0	0	0	0	0	0	0	0	0	0	0	0	0	0	0	0	0	0	0
g__Deinococcus	0	0	0	0	0	0	0	0	0	0	0	0	0	0	0	8.59084e-06	0	0	0	0	0	0	0	0	0	0	0	0	0	0	0	0	0	0	0	0
o__Saccharimonadales;g__LWQ8	0	0	0	0	0	0	0	0	0	0	0	0	0	0	0	0	0	0	0	0	0	0	0	0	0	0	8.59084e-06	0	0	0	0	0	0	0	0	0
f__Saccharimonadaceae;g__TM7a	0	0	0	0	0	0	0	0	0	0	0	0	0	0	0	0	0	0	0	0	0	0	0	0	0	0	0	8.23289e-06	0	0	0	0	0	0	0	0
f__Yersiniaceae	0	0	0	0	0	0	0	0	0	0	8.23289e-06	0	0	0	0	0	0	0	0	0	0	0	0	0	0	0	0	0	0	0	0	0	0	0	0	0
g__Chitinophaga	0	0	0	0	0	0	0	0	0	0	0	0	0	0	0	0	0	0	0	0	0	8.23289e-06	0	0	0	0	0	0	0	0	0	0	0	0	0	0
g__Castellaniella	0	0	0	0	0	0	8.23289e-06	0	0	0	0	0	0	0	0	0	0	0	0	0	0	0	0	0	0	0	0	0	0	0	0	0	0	0	0	0
g__Arsenophonus	0	0	0	0	0	0	0	0	0	0	0	0	0	0	0	0	0	0	0	0	0	8.23289e-06	0	0	0	0	0	0	0	0	0	0	0	0	0	0
