# Supplementary material for: Host genotype-driven shifts in the Medicago seed microbiome reveal domestication-linked diversity loss in lucerne (Medicago sativa)
Source: Front Microbiol. 2025 Nov 4;16:1660250. doi: 10.3389/fmicb.2025.1660250 (PMC12623331; doi:10.3389/fmicb.2025.1660250)
Supplement: Supplementary file 3 [file Table_2.XLSX]

## Sheet: Sheet4
Bacterial isolate lab ID	Host	Isolation source	16S rRNA gene accession number of the isolate	GenBank assembly accession number	Genus	GenBank Best Match (from BLAST)	NCBI Genbank Submitter
Lu_LA841_003	Medicago laciniata	Medicago laciniata-APG 20841 seeds	PV760392		Curtobacterium	[Curtobacterium] plantarum	Shenali S. Herath D.
Lu_TR758_020	Medicago truncatula	Medicago truncatula-APG 21758 seeds	PV760504		Curtobacterium	[Curtobacterium] plantarum	Shenali S. Herath D.
Lu_TR758_W001	Medicago truncatula	Medicago truncatula-APG 21758 seeds	PV760505		Curtobacterium	[Curtobacterium] plantarum	Shenali S. Herath D.
Lu_TR935_012	Medicago truncatula	Medicago truncatula-APG 21935 seeds	PV760583		Curtobacterium	[Curtobacterium] plantarum	Shenali S. Herath D.
Lu_TR771_W020	Medicago truncatula	Medicago truncatula-APG 21771 seeds	PV760542		Acidovorax	Acidovorax valerianellae	Shenali S. Herath D.
Lu_TR771_W011	Medicago truncatula	Medicago truncatula-APG 21771 seeds	PV760553		Agrobacterium	Agrobacterium sp.	Shenali S. Herath D.
Lu_LT232_W001	Medicago littoralis	Medicago littoralis-APG 21232 seeds	PV760448		Agrococcus	Agrococcus jenensis	Shenali S. Herath D.
Lu_HR_019	Medicago sativa	Hunter-River lucerne cultivar seeds	PV760372		Alphaproteobacteria	Alphaproteobacteria bacterium	Shenali S. Herath D.
Lu_TR935_W013	Medicago truncatula	Medicago truncatula-APG 21935 seeds	PV760582		Arthrobacter	Arthrobacter ruber	Shenali S. Herath D.
Lu_TR935_W001	Medicago truncatula	Medicago truncatula-APG 21935 seeds	PV760601		Arthrobacter	Arthrobacter sp.	Shenali S. Herath D.
Lu_TR935_028	Medicago truncatula	Medicago truncatula-APG 21935 seeds	PV760603		Arthrobacter	Arthrobacter sp.	Shenali S. Herath D.
Lu_LT232_026	Medicago littoralis	Medicago littoralis-APG 21232 seeds	PV760447		Bacillus	Bacillus altitudinis	Shenali S. Herath D.
Lu_LT177_006	Medicago littoralis	Medicago littoralis-APG 21177 seeds	PV760397		Bacillus	Bacillus pumilus	Shenali S. Herath D.
Lu_LT198_006	Medicago littoralis	Medicago littoralis-APG 21198 seeds	PV760436		Bacillus	Bacillus pumilus	Shenali S. Herath D.
Lu_LT232_030	Medicago littoralis	Medicago littoralis-APG 21232 seeds	PV760446		Bacillus	Bacillus pumilus	Shenali S. Herath D.
Lu_LT232_027	Medicago littoralis	Medicago littoralis-APG 21232 seeds	PV760449		Bacillus	Bacillus pumilus	Shenali S. Herath D.
Lu_LT235_042	Medicago littoralis	Medicago littoralis-APG 21235 seeds	PV760451		Bacillus	Bacillus pumilus	Shenali S. Herath D.
Lu_LT235_042b	Medicago littoralis	Medicago littoralis-APG 21235 seeds	PV760452		Bacillus	Bacillus pumilus	Shenali S. Herath D.
Lu_LT235_043	Medicago littoralis	Medicago littoralis-APG 21235 seeds	PV760453		Bacillus	Bacillus pumilus	Shenali S. Herath D.
Lu_LT235_W004	Medicago littoralis	Medicago littoralis-APG 21235 seeds	PV760455		Bacillus	Bacillus pumilus	Shenali S. Herath D.
Lu_Sv_047	Medicago sativa	Siriver lucerne cultivar seeds	PV760498		Bacillus	Bacillus pumilus	Shenali S. Herath D.
Lu_Sv_041	Medicago sativa	Siriver lucerne cultivar seeds	PV760499		Bacillus	Bacillus pumilus	Shenali S. Herath D.
Lu_Sv_043	Medicago sativa	Siriver lucerne cultivar seeds	PV760500		Bacillus	Bacillus pumilus	Shenali S. Herath D.
Lu_LT177_042	Medicago littoralis	Medicago littoralis-APG 21177 seeds	PV760396		Bacillus	Bacillus sp.	Shenali S. Herath D.
Lu_LT235_W003	Medicago littoralis	Medicago littoralis-APG 21235 seeds	PV760454		Bacillus	Bacillus sp.	Shenali S. Herath D.
Lu_TR771_W010	Medicago truncatula	Medicago truncatula-APG 21771 seeds	PV760540		Chryseobacterium	Chryseobacterium sp.	Shenali S. Herath D.
Lu_Sq_009	Medicago sativa	Sequel lucerne cultivar seeds	PV760490		Citrobacter	Citrobacter arsenatis	Shenali S. Herath D.
Lu_TR758_W009	Medicago truncatula	Medicago truncatula-APG 21758 seeds	PV760516		Cryocola	Cryocola sp.	Shenali S. Herath D.
Lu_F5_W006	Medicago sativa	Force-5 lucerne cultivar seeds	PV760357		Curtobacterium	Curtobacterium aetherium	Shenali S. Herath D.
Lu_LA841_002	Medicago laciniata	Medicago laciniata-APG 20841 seeds	PV760391		Curtobacterium	Curtobacterium flaccumfaciens	Shenali S. Herath D.
Lu_TR758_026	Medicago truncatula	Medicago truncatula-APG 21758 seeds	PV760523		Curtobacterium	Curtobacterium flaccumfaciens	Shenali S. Herath D.
Lu_TR935_013	Medicago truncatula	Medicago truncatula-APG 21935 seeds	PV760616		Curtobacterium	Curtobacterium flaccumfaciens	Shenali S. Herath D.
Lu_Au_056	Medicago sativa	Aurora lucerne cultivar seeds		GCA_051136235.1	Curtobacterium	Curtobacterium flaccumfaciens	Holly Hone
Lu_LA164_022	Medicago laciniata	Medicago laciniata-APG 21164 seeds	PV760376		Curtobacterium	Curtobacterium flaccumfaciens pv. Flaccumfaciens	Shenali S. Herath D.
Lu_LT198_038	Medicago littoralis	Medicago littoralis-APG 21198 seeds	PV760425		Curtobacterium	Curtobacterium plantarum	Shenali S. Herath D.
Lu_LT198_027	Medicago littoralis	Medicago littoralis-APG 21198 seeds	PV760432		Curtobacterium	Curtobacterium plantarum	Shenali S. Herath D.
Lu_TR935_022	Medicago truncatula	Medicago truncatula-APG 21935 seeds	PV760581		Curtobacterium	Curtobacterium plantarum	Shenali S. Herath D.
Lu_TR935_006	Medicago truncatula	Medicago truncatula-APG 21935 seeds	PV760586		Curtobacterium	Curtobacterium plantarum	Shenali S. Herath D.
Lu_TR935_008	Medicago truncatula	Medicago truncatula-APG 21935 seeds	PV760587		Curtobacterium	Curtobacterium plantarum	Shenali S. Herath D.
Lu_TR935_024	Medicago truncatula	Medicago truncatula-APG 21935 seeds	PV760599		Curtobacterium	Curtobacterium plantarum	Shenali S. Herath D.
Lu_TR935_W006	Medicago truncatula	Medicago truncatula-APG 21935 seeds	PV760607		Curtobacterium	Curtobacterium plantarum	Shenali S. Herath D.
Lu_TR771_003	Medicago truncatula	Medicago truncatula-APG 21771 seeds	PV760535		Curtobacterium	Curtobacterium sp.	Shenali S. Herath D.
Lu_LA164_W006	Medicago laciniata	Medicago laciniata-APG 21164 seeds	PV760378		Curtobacterium	Curtobacterium sp.	Shenali S. Herath D.
Lu_LT198_W001	Medicago littoralis	Medicago littoralis-APG 21198 seeds	PV760428		Curtobacterium	Curtobacterium sp.	Shenali S. Herath D.
Lu_TR771_W026	Medicago truncatula	Medicago truncatula-APG 21771 seeds	PV760556		Duffyella	Duffyella gerundensis	Shenali S. Herath D.
Lu_F5_023	Medicago sativa	Force-5 lucerne cultivar seeds	PV760360		Duffyella	Duffyella gerundensis	Shenali S. Herath D.
Lu_LA164_W002	Medicago laciniata	Medicago laciniata-APG 21164 seeds	PV760379		Duffyella	Duffyella gerundensis	Shenali S. Herath D.
Lu_LA700_W005	Medicago laciniata	Medicago laciniata-APG 21700 seeds	PV760387		Duffyella	Duffyella gerundensis	Shenali S. Herath D.
Lu_LT235_020	Medicago littoralis	Medicago littoralis-APG 21235 seeds	PV760450		Duffyella	Duffyella gerundensis	Shenali S. Herath D.
Lu_LT235_009	Medicago littoralis	Medicago littoralis-APG 21235 seeds	PV760457		Duffyella	Duffyella gerundensis	Shenali S. Herath D.
Lu_LT235_017	Medicago littoralis	Medicago littoralis-APG 21235 seeds	PV760462		Duffyella	Duffyella gerundensis	Shenali S. Herath D.
Lu_TR771_W001	Medicago truncatula	Medicago truncatula-APG 21771 seeds	PV760541		Duffyella	Duffyella gerundensis	Shenali S. Herath D.
Lu_TR771_W029	Medicago truncatula	Medicago truncatula-APG 21771 seeds	PV760550		Duffyella	Duffyella gerundensis	Shenali S. Herath D.
Lu_TR771_W007	Medicago truncatula	Medicago truncatula-APG 21771 seeds	PV760555		Duffyella	Duffyella gerundensis	Shenali S. Herath D.
Lu_TR771_W002	Medicago truncatula	Medicago truncatula-APG 21771 seeds	PV760574		Duffyella	Duffyella gerundensis	Shenali S. Herath D.
Lu_TR771_W006	Medicago truncatula	Medicago truncatula-APG 21771 seeds	PV760576		Duffyella	Duffyella gerundensis	Shenali S. Herath D.
Lu_TR771_W018	Medicago truncatula	Medicago truncatula-APG 21771 seeds	PV760578		Duffyella	Duffyella gerundensis	Shenali S. Herath D.
Lu_TR935_W014	Medicago truncatula	Medicago truncatula-APG 21935 seeds	PV760611		Duffyella	Duffyella gerundensis	Shenali S. Herath D.
Lu_F5_028	Medicago sativa	Force-5 lucerne cultivar seeds	PQ756882		Duffyella	Duffyella gerundensis	Shenali S. Herath D.
Lu_R6_023	Medicago sativa	Ryno-6 lucerne cultivar seeds	PQ756885		Duffyella	Duffyella gerundensis	Shenali S. Herath D.
Lu_LA700_W004	Medicago laciniata	Medicago laciniata-APG 21700 seeds	PV760388		Duffyella	Duffyella sp.	Shenali S. Herath D.
Lu_Sq_016	Medicago sativa	Sequel lucerne cultivar seeds	PV760491		Duffyella	Duffyella sp.	Shenali S. Herath D.
Lu_LA164_011	Medicago laciniata	Medicago laciniata-APG 21164 seeds	PV760377		Duganella	Duganella phyllosphaerae	Shenali S. Herath D.
Lu_LA164_009	Medicago laciniata	Medicago laciniata-APG 21164 seeds	PQ756888		Duganella	Duganella sp. PH3	Shenali S. Herath D.
Lu_LA164_012	Medicago laciniata	Medicago laciniata-APG 21164 seeds	PQ756889		Duganella	Duganella sp. PH3	Shenali S. Herath D.
Lu_TR935_010	Medicago truncatula	Medicago truncatula-APG 21935 seeds	PQ756910		Duganella	Duganella sp. PH3	Shenali S. Herath D.
Lu_LA164_004	Medicago laciniata	Medicago laciniata-APG 21164 seeds	PV760380		Duganella	Duganella zoogloeoides	Shenali S. Herath D.
Lu_R6_026	Medicago sativa	Ryno-6 lucerne cultivar seeds	PV760475		Enterobacter	Enterobacter cloacae	Shenali S. Herath D.
Lu_Au_053	Medicago sativa	Aurora lucerne cultivar seeds	PQ756878		Enterobacter	Enterobacter kobei	Shenali S. Herath D.
Lu_Au_058	Medicago sativa	Aurora lucerne cultivar seeds	PQ756879		Enterobacter	Enterobacter sp. MLB27	Shenali S. Herath D.
Lu_Sq_003	Medicago sativa	Sequel lucerne cultivar seeds	PV760497		Enterobacteriaceae	Enterobacteriaceae bacterium	Shenali S. Herath D.
Lu_LA841_007	Medicago laciniata	Medicago laciniata-APG 20841 seeds	PQ756892		Enterobacteriaceae	Enterobacteriaceae bacterium SAP758.2	Shenali S. Herath D.
Lu_LA841_009	Medicago laciniata	Medicago laciniata-APG 20841 seeds	PQ756893		Enterobacteriaceae	Enterobacteriaceae bacterium SAP758.2	Shenali S. Herath D.
Lu_LT198_002	Medicago littoralis	Medicago littoralis-APG 21198 seeds	PQ756896		Enterobacteriaceae	Enterobacteriaceae bacterium SAP758.2	Shenali S. Herath D.
Lu_LT198_018	Medicago littoralis	Medicago littoralis-APG 21198 seeds	PQ756899		Enterobacteriaceae	Enterobacteriaceae bacterium SAP758.2	Shenali S. Herath D.
Lu_TR758_007	Medicago truncatula	Medicago truncatula-APG 21758 seeds	PQ756903		Enterobacteriaceae	Enterobacteriaceae bacterium SAP758.2	Shenali S. Herath D.
Lu_TR758_015	Medicago truncatula	Medicago truncatula-APG 21758 seeds	PQ756906		Enterobacteriaceae	Enterobacteriaceae bacterium SAP758.2	Shenali S. Herath D.
Lu_Au_W012	Medicago sativa	Aurora lucerne cultivar seeds	PV760347		Erwinia	Erwinia aeris	Shenali S. Herath D.
Lu_LA841_W006	Medicago laciniata	Medicago laciniata-APG 20841 seeds	PV760389		Erwinia	Erwinia gerundensis	Shenali S. Herath D.
Lu_TR758_034	Medicago truncatula	Medicago truncatula-APG 21758 seeds	PV760521		Erwinia	Erwinia rhapontici	Shenali S. Herath D.
Lu_LA841_W005	Medicago laciniata	Medicago laciniata-APG 20841 seeds	PV760395		Erwinia	Erwinia sp.	Shenali S. Herath D.
Lu_TR758_029	Medicago truncatula	Medicago truncatula-APG 21758 seeds	PV760518		Erwinia	Erwinia sp.	Shenali S. Herath D.
Lu_TR771_W025	Medicago truncatula	Medicago truncatula-APG 21771 seeds	PV760549		Erwinia	Erwinia sp.	Shenali S. Herath D.
Lu_LA700_W002	Medicago laciniata	Medicago laciniata-APG 21700 seeds	PV760384		Erwinia	Erwinia sp.	Shenali S. Herath D.
Lu_LA700_W003	Medicago laciniata	Medicago laciniata-APG 21700 seeds	PV760385		Erwinia	Erwinia sp.	Shenali S. Herath D.
Lu_LT235_007	Medicago littoralis	Medicago littoralis-APG 21235 seeds	PV760456		Erwinia	Erwinia sp.	Shenali S. Herath D.
Lu_LT235_012	Medicago littoralis	Medicago littoralis-APG 21235 seeds	PV760461		Erwinia	Erwinia sp.	Shenali S. Herath D.
Lu_Sq_002	Medicago sativa	Sequel lucerne cultivar seeds	PV760494		Erwinia	Erwinia sp.	Shenali S. Herath D.
Lu_Sa_001	Medicago sativa	Sequel lucerne cultivar seeds	PV760495		Erwinia	Erwinia sp.	Shenali S. Herath D.
Lu_TR758_025	Medicago truncatula	Medicago truncatula-APG 21758 seeds	PV760506		Erwinia	Erwinia sp.	Shenali S. Herath D.
Lu_TR758_W006	Medicago truncatula	Medicago truncatula-APG 21758 seeds	PV760525		Erwinia	Erwinia sp.	Shenali S. Herath D.
Lu_TR758_W010	Medicago truncatula	Medicago truncatula-APG 21758 seeds	PV760526		Erwinia	Erwinia sp.	Shenali S. Herath D.
Lu_TR771_022	Medicago truncatula	Medicago truncatula-APG 21771 seeds	PV760532		Erwinia	Erwinia sp.	Shenali S. Herath D.
Lu_TR771_016	Medicago truncatula	Medicago truncatula-APG 21771 seeds	PV760539		Erwinia	Erwinia sp.	Shenali S. Herath D.
Lu_TR771_W005	Medicago truncatula	Medicago truncatula-APG 21771 seeds	PV760543		Erwinia	Erwinia sp.	Shenali S. Herath D.
Lu_TR771_W009	Medicago truncatula	Medicago truncatula-APG 21771 seeds	PV760544		Erwinia	Erwinia sp.	Shenali S. Herath D.
Lu_HR_011	Medicago sativa	Hunter-River lucerne cultivar seeds	PV760371		Erwinia	Erwinia sp. s	Shenali S. Herath D.
Lu_HR_010	Medicago sativa	Hunter-River lucerne cultivar seeds	PV760369		Erwinia	Erwinia tasmaniensis	Shenali S. Herath D.
Lu_TR771_W034	Medicago truncatula	Medicago truncatula-APG 21771 seeds	PV760547		Ferranicluibacter	Ferranicluibacter rubi	Shenali S. Herath D.
Lu_TR771_W012	Medicago truncatula	Medicago truncatula-APG 21771 seeds	PV760538		Frigoribacterium	Frigoribacterium faeni	Shenali S. Herath D.
Lu_HR_012	Medicago sativa	Hunter-River lucerne cultivar seeds	PV760373		Gammaproteobacteria	Gammaproteobacteria bacterium	Shenali S. Herath D.
Lu_HR_013	Medicago sativa	Hunter-River lucerne cultivar seeds	PV760374		Gammaproteobacteria	Gammaproteobacteria bacterium	Shenali S. Herath D.
Lu_LT235_045	Medicago littoralis	Medicago littoralis-APG 21235 seeds	PV760458		Kocuria	Kocuria rhizophila	Shenali S. Herath D.
Lu_R6_028_27F	Medicago sativa	Ryno-6 lucerne cultivar seeds	PV760473		Kosakonia	Kosakonia cowanii	Shenali S. Herath D.
Lu_Sq_019	Medicago sativa	Sequel lucerne cultivar seeds	PV760496		Lelliottia	Lelliottia sp.	Shenali S. Herath D.
Lu_R6_W002	Medicago sativa	Ryno-6 lucerne cultivar seeds	PV760483		Massilia	Massilia sp.	Shenali S. Herath D.
Lu_TR758_031	Medicago truncatula	Medicago truncatula-APG 21758 seeds	PV760522		Massilia	Massilia sp.	Shenali S. Herath D.
Lu_TR758_021	Medicago truncatula	Medicago truncatula-APG 21758 seeds	PV760527		Massilia	Massilia sp.	Shenali S. Herath D.
Lu_F5_008	Medicago sativa	Force-5 lucerne cultivar seeds	PQ756881		Massilia	Massilia sp. 4D10	Shenali S. Herath D.
Lu_Ed_009	Medicago sativa	Eden lucerne cultivar seeds	PV760350		Methylobacterium	Methylobacterium sp.	Shenali S. Herath D.
Lu_Ed_010	Medicago sativa	Eden lucerne cultivar seeds	PV760353		Methylobacterium	Methylobacterium sp.	Shenali S. Herath D.
Lu_Ed_005_P1	Medicago sativa	Eden lucerne cultivar seeds	PV760348		Methylobacterium	Methylobacterium sp.	Shenali S. Herath D.
Lu_TR758_W003	Medicago truncatula	Medicago truncatula-APG 21758 seeds	PV760515		Microbacterium	Microbacterium oxydans	Shenali S. Herath D.
Lu_TR771_W022	Medicago truncatula	Medicago truncatula-APG 21771 seeds	PV760552		Microbacterium	Microbacterium sp.	Shenali S. Herath D.
Lu_TR758_W008	Medicago truncatula	Medicago truncatula-APG 21758 seeds	PV760530		Nocardioides	Nocardioides sp.	Shenali S. Herath D.
Lu_F5_W017	Medicago sativa	Force-5 lucerne cultivar seeds	PV760364		Novosphingobium	Novosphingobium fluoreni	Shenali S. Herath D.
Lu_TR771_W032	Medicago truncatula	Medicago truncatula-APG 21771 seeds	PV760534		Paenarthrobacter	Paenarthrobacter nitroguajacolicus	Shenali S. Herath D.
Lu_Sv_016	Medicago sativa	Siriver lucerne cultivar seeds		GCA_051136295.1	Paenibacillus	Paenibacillus amylolyticus	Holly Hone
Lu_Sv_020	Medicago sativa	Siriver lucerne cultivar seeds		GCA_051136275.1	Paenibacillus	Paenibacillus amylolyticus	Holly Hone
Lu_Sv_028	Medicago sativa	Siriver lucerne cultivar seeds		GCA_051136285.1	Paenibacillus	Paenibacillus amylolyticus	Holly Hone
Lu_LT198_042	Medicago littoralis	Medicago littoralis-APG 21198 seeds	PQ756900		Paenibacillus	Paenibacillus nicotianae	Shenali S. Herath D.
Lu_LT198_004	Medicago littoralis	Medicago littoralis-APG 21198 seeds	PV760442		Paenibacillus	Paenibacillus nuruki	Shenali S. Herath D.
Lu_LT198_011	Medicago littoralis	Medicago littoralis-APG 21198 seeds	PV760443		Paenibacillus	Paenibacillus nuruki	Shenali S. Herath D.
Lu_LT198_022	Medicago littoralis	Medicago littoralis-APG 21198 seeds	PV760434		Paenibacillus	Paenibacillus nuruki	Shenali S. Herath D.
Lu_TR758_035	Medicago truncatula	Medicago truncatula-APG 21758 seeds	PV760507		Paenibacillus	Paenibacillus nuruki	Shenali S. Herath D.
Lu_LT198_026	Medicago littoralis	Medicago littoralis-APG 21198 seeds	PV760440		Paenibacillus	Paenibacillus sp.	Shenali S. Herath D.
Lu_TR758_W004	Medicago truncatula	Medicago truncatula-APG 21758 seeds	PV760528		Paenibacillus	Paenibacillus sp.	Shenali S. Herath D.
Lu_TR771_019	Medicago truncatula	Medicago truncatula-APG 21771 seeds	PV760531		Paenibacillus	Paenibacillus sp.	Shenali S. Herath D.
Lu_TR758_008	Medicago truncatula	Medicago truncatula-APG 21758 seeds	PQ756904		Paenibacillus	Paenibacillus sp. 3Cp1	Shenali S. Herath D.
Lu_TR771_007	Medicago truncatula	Medicago truncatula-APG 21771 seeds	PQ756909		Paenibacillus	Paenibacillus sp. 3Cp1	Shenali S. Herath D.
Lu_Sv_042	Medicago sativa	Siriver lucerne cultivar seeds	PQ756886		Paenibacillus	Paenibacillus sp. FSL E2-0151	Shenali S. Herath D.
Lu_MgY_006	Medicago sativa	Magna-959 lucerne cultivar young seeds	PV760464		Paenibacillus	Paenibacillus terrae	Shenali S. Herath D.
Lu_MgY_009	Medicago sativa	Magna-959 lucerne cultivar young seeds	PV760465		Paenibacillus	Paenibacillus terrae	Shenali S. Herath D.
Lu_MgY_010	Medicago sativa	Magna-959 lucerne cultivar young seeds	PV760469		Paenibacillus	Paenibacillus terrae	Shenali S. Herath D.
Lu_MgY_007	Medicago sativa	Magna-959 lucerne cultivar young seeds	PQ756884		Paenibacillus	Paenibacillus terrae	Shenali S. Herath D.
Lu_LT177_010	Medicago littoralis	Medicago littoralis-APG 21177 seeds	PQ756895		Paenibacillus	Paenibacillus xylanexedens	Shenali S. Herath D.
Lu_F5_020	Medicago sativa	Force-5 lucerne cultivar seeds	PV760355		Pantoea	Pantoea agglomerans	Shenali S. Herath D.
Lu_LA164_016	Medicago laciniata	Medicago laciniata-APG 21164 seeds	PV760375		Pantoea	Pantoea agglomerans	Shenali S. Herath D.
Lu_LT177_032	Medicago littoralis	Medicago littoralis-APG 21177 seeds	PV760412		Pantoea	Pantoea agglomerans	Shenali S. Herath D.
Lu_LT177_011	Medicago littoralis	Medicago littoralis-APG 21177 seeds	PV760416		Pantoea	Pantoea agglomerans	Shenali S. Herath D.
Lu_LT198_030	Medicago littoralis	Medicago littoralis-APG 21198 seeds	PV760439		Pantoea	Pantoea agglomerans	Shenali S. Herath D.
Lu_R6_030	Medicago sativa	Ryno-6 lucerne cultivar seeds	PV760485		Pantoea	Pantoea agglomerans	Shenali S. Herath D.
Lu_Sq_013	Medicago sativa	Sequel lucerne cultivar seeds	PV760489		Pantoea	Pantoea agglomerans	Shenali S. Herath D.
Lu_TR758_022	Medicago truncatula	Medicago truncatula-APG 21758 seeds	PV760512		Pantoea	Pantoea agglomerans	Shenali S. Herath D.
Lu_LT198_003	Medicago littoralis	Medicago littoralis-APG 21198 seeds	PQ756897		Pantoea	Pantoea agglomerans	Shenali S. Herath D.
Lu_LT235_004	Medicago littoralis	Medicago littoralis-APG 21235 seeds	PQ756902		Pantoea	Pantoea agglomerans	Shenali S. Herath D.
Lu_F5_004	Medicago sativa	Force-5 lucerne cultivar seeds		GCA_051136245.1	Pantoea	Pantoea agglomerans	Holly Hone
Lu_R6_006	Medicago sativa	Ryno-6 lucerne cultivar seeds		GCA_051136215.1	Pantoea	Pantoea agglomerans	Holly Hone
Lu_F5_016	Medicago sativa	Force-5 lucerne cultivar seeds	PV760361		Pantoea	Pantoea agglomerans	Shenali S. Herath D.
Lu_F5_017	Medicago sativa	Force-5 lucerne cultivar seeds	PV760362		Pantoea	Pantoea agglomerans	Shenali S. Herath D.
Lu_F5_021	Medicago sativa	Force-5 lucerne cultivar seeds	PV760363		Pantoea	Pantoea agglomerans	Shenali S. Herath D.
Lu_LA164_005	Medicago laciniata	Medicago laciniata-APG 21164 seeds	PV760382		Pantoea	Pantoea agglomerans	Shenali S. Herath D.
Lu_LA164_007	Medicago laciniata	Medicago laciniata-APG 21164 seeds	PV760383		Pantoea	Pantoea agglomerans	Shenali S. Herath D.
Lu_LA700_W006	Medicago laciniata	Medicago laciniata-APG 21700 seeds	PV760386		Pantoea	Pantoea agglomerans	Shenali S. Herath D.
Lu_LT177_009	Medicago littoralis	Medicago littoralis-APG 21177 seeds	PV760398		Pantoea	Pantoea agglomerans	Shenali S. Herath D.
Lu_LT177_007	Medicago littoralis	Medicago littoralis-APG 21177 seeds	PV760399		Pantoea	Pantoea agglomerans	Shenali S. Herath D.
Lu_LT177_013	Medicago littoralis	Medicago littoralis-APG 21177 seeds	PV760400		Pantoea	Pantoea agglomerans	Shenali S. Herath D.
Lu_LT177_035	Medicago littoralis	Medicago littoralis-APG 21177 seeds	PV760401		Pantoea	Pantoea agglomerans	Shenali S. Herath D.
Lu_LT177_046	Medicago littoralis	Medicago littoralis-APG 21177 seeds	PV760402		Pantoea	Pantoea agglomerans	Shenali S. Herath D.
Lu_LT177_001	Medicago littoralis	Medicago littoralis-APG 21177 seeds	PV760403		Pantoea	Pantoea agglomerans	Shenali S. Herath D.
Lu_LT177_044	Medicago littoralis	Medicago littoralis-APG 21177 seeds	PV760404		Pantoea	Pantoea agglomerans	Shenali S. Herath D.
Lu_LT177_008	Medicago littoralis	Medicago littoralis-APG 21177 seeds	PV760405		Pantoea	Pantoea agglomerans	Shenali S. Herath D.
Lu_LT177_004	Medicago littoralis	Medicago littoralis-APG 21177 seeds	PV760406		Pantoea	Pantoea agglomerans	Shenali S. Herath D.
Lu_LT177_W001	Medicago littoralis	Medicago littoralis-APG 21177 seeds	PV760407		Pantoea	Pantoea agglomerans	Shenali S. Herath D.
Lu_LT177_005	Medicago littoralis	Medicago littoralis-APG 21177 seeds	PV760408		Pantoea	Pantoea agglomerans	Shenali S. Herath D.
Lu_LT177_014	Medicago littoralis	Medicago littoralis-APG 21177 seeds	PV760409		Pantoea	Pantoea agglomerans	Shenali S. Herath D.
Lu_LT177_030	Medicago littoralis	Medicago littoralis-APG 21177 seeds	PV760410		Pantoea	Pantoea agglomerans	Shenali S. Herath D.
Lu_LT177_012	Medicago littoralis	Medicago littoralis-APG 21177 seeds	PV760411		Pantoea	Pantoea agglomerans	Shenali S. Herath D.
Lu_LT177_002	Medicago littoralis	Medicago littoralis-APG 21177 seeds	PV760413		Pantoea	Pantoea agglomerans	Shenali S. Herath D.
Lu_LT177_003	Medicago littoralis	Medicago littoralis-APG 21177 seeds	PV760414		Pantoea	Pantoea agglomerans	Shenali S. Herath D.
Lu_LT177_043	Medicago littoralis	Medicago littoralis-APG 21177 seeds	PV760415		Pantoea	Pantoea agglomerans	Shenali S. Herath D.
Lu_LT177_031	Medicago littoralis	Medicago littoralis-APG 21177 seeds	PV760417		Pantoea	Pantoea agglomerans	Shenali S. Herath D.
Lu_LT198_005	Medicago littoralis	Medicago littoralis-APG 21198 seeds	PV760418		Pantoea	Pantoea agglomerans	Shenali S. Herath D.
Lu_LT198_007	Medicago littoralis	Medicago littoralis-APG 21198 seeds	PV760419		Pantoea	Pantoea agglomerans	Shenali S. Herath D.
Lu_LT198_009	Medicago littoralis	Medicago littoralis-APG 21198 seeds	PV760420		Pantoea	Pantoea agglomerans	Shenali S. Herath D.
Lu_LT198_014	Medicago littoralis	Medicago littoralis-APG 21198 seeds	PV760421		Pantoea	Pantoea agglomerans	Shenali S. Herath D.
Lu_LT198_016	Medicago littoralis	Medicago littoralis-APG 21198 seeds	PV760422		Pantoea	Pantoea agglomerans	Shenali S. Herath D.
Lu_LT198_019	Medicago littoralis	Medicago littoralis-APG 21198 seeds	PV760423		Pantoea	Pantoea agglomerans	Shenali S. Herath D.
Lu_LT198_028	Medicago littoralis	Medicago littoralis-APG 21198 seeds	PV760424		Pantoea	Pantoea agglomerans	Shenali S. Herath D.
Lu_LT198_015	Medicago littoralis	Medicago littoralis-APG 21198 seeds	PV760430		Pantoea	Pantoea agglomerans	Shenali S. Herath D.
Lu_LT198_023	Medicago littoralis	Medicago littoralis-APG 21198 seeds	PV760431		Pantoea	Pantoea agglomerans	Shenali S. Herath D.
Lu_LT198_044	Medicago littoralis	Medicago littoralis-APG 21198 seeds	PV760433		Pantoea	Pantoea agglomerans	Shenali S. Herath D.
Lu_LT198_041	Medicago littoralis	Medicago littoralis-APG 21198 seeds	PV760435		Pantoea	Pantoea agglomerans	Shenali S. Herath D.
Lu_LT198_012	Medicago littoralis	Medicago littoralis-APG 21198 seeds	PV760438		Pantoea	Pantoea agglomerans	Shenali S. Herath D.
Lu_LT198_013	Medicago littoralis	Medicago littoralis-APG 21198 seeds	PV760441		Pantoea	Pantoea agglomerans	Shenali S. Herath D.
Lu_LT198_008	Medicago littoralis	Medicago littoralis-APG 21198 seeds	PV760444		Pantoea	Pantoea agglomerans	Shenali S. Herath D.
Lu_LT235_010	Medicago littoralis	Medicago littoralis-APG 21235 seeds	PV760459		Pantoea	Pantoea agglomerans	Shenali S. Herath D.
Lu_LT235_019	Medicago littoralis	Medicago littoralis-APG 21235 seeds	PV760460		Pantoea	Pantoea agglomerans	Shenali S. Herath D.
Lu_LT235_016	Medicago littoralis	Medicago littoralis-APG 21235 seeds	PV760463		Pantoea	Pantoea agglomerans	Shenali S. Herath D.
Lu_MgY_017	Medicago sativa	Magna-959 lucerne cultivar young seeds	PV760470		Pantoea	Pantoea agglomerans	Shenali S. Herath D.
Lu_R6_032	Medicago sativa	Ryno-6 lucerne cultivar seeds	PV760472		Pantoea	Pantoea agglomerans	Shenali S. Herath D.
Lu_R6_025	Medicago sativa	Ryno-6 lucerne cultivar seeds	PV760476		Pantoea	Pantoea agglomerans	Shenali S. Herath D.
Lu_R6_003	Medicago sativa	Ryno-6 lucerne cultivar seeds	PV760478		Pantoea	Pantoea agglomerans	Shenali S. Herath D.
Lu_R6_021	Medicago sativa	Ryno-6 lucerne cultivar seeds	PV760479		Pantoea	Pantoea agglomerans	Shenali S. Herath D.
Lu_R6_W001	Medicago sativa	Ryno-6 lucerne cultivar seeds	PV760480		Pantoea	Pantoea agglomerans	Shenali S. Herath D.
Lu_R6_020	Medicago sativa	Ryno-6 lucerne cultivar seeds	PV760481		Pantoea	Pantoea agglomerans	Shenali S. Herath D.
Lu_R6_029	Medicago sativa	Ryno-6 lucerne cultivar seeds	PV760482		Pantoea	Pantoea agglomerans	Shenali S. Herath D.
Lu_R6_027	Medicago sativa	Ryno-6 lucerne cultivar seeds	PV760484		Pantoea	Pantoea agglomerans	Shenali S. Herath D.
Lu_TR758_009	Medicago truncatula	Medicago truncatula-APG 21758 seeds	PV760501		Pantoea	Pantoea agglomerans	Shenali S. Herath D.
Lu_TR758_017	Medicago truncatula	Medicago truncatula-APG 21758 seeds	PV760502		Pantoea	Pantoea agglomerans	Shenali S. Herath D.
Lu_TR758_028	Medicago truncatula	Medicago truncatula-APG 21758 seeds	PV760503		Pantoea	Pantoea agglomerans	Shenali S. Herath D.
Lu_TR758_013	Medicago truncatula	Medicago truncatula-APG 21758 seeds	PV760509		Pantoea	Pantoea agglomerans	Shenali S. Herath D.
Lu_TR758_032	Medicago truncatula	Medicago truncatula-APG 21758 seeds	PV760510		Pantoea	Pantoea agglomerans	Shenali S. Herath D.
Lu_TR758_W011	Medicago truncatula	Medicago truncatula-APG 21758 seeds	PV760513		Pantoea	Pantoea agglomerans	Shenali S. Herath D.
Lu_TR758_023	Medicago truncatula	Medicago truncatula-APG 21758 seeds	PV760514		Pantoea	Pantoea agglomerans	Shenali S. Herath D.
Lu_TR758_033	Medicago truncatula	Medicago truncatula-APG 21758 seeds	PV760517		Pantoea	Pantoea agglomerans	Shenali S. Herath D.
Lu_TR758_016	Medicago truncatula	Medicago truncatula-APG 21758 seeds	PV760519		Pantoea	Pantoea agglomerans	Shenali S. Herath D.
Lu_TR771_002	Medicago truncatula	Medicago truncatula-APG 21771 seeds	PV760562		Pantoea	Pantoea agglomerans	Shenali S. Herath D.
Lu_TR771_009	Medicago truncatula	Medicago truncatula-APG 21771 seeds	PV760564		Pantoea	Pantoea agglomerans	Shenali S. Herath D.
Lu_TR771_015	Medicago truncatula	Medicago truncatula-APG 21771 seeds	PV760566		Pantoea	Pantoea agglomerans	Shenali S. Herath D.
Lu_TR771_024	Medicago truncatula	Medicago truncatula-APG 21771 seeds	PV760570		Pantoea	Pantoea agglomerans	Shenali S. Herath D.
Lu_TR771_039	Medicago truncatula	Medicago truncatula-APG 21771 seeds	PV760572		Pantoea	Pantoea agglomerans	Shenali S. Herath D.
Lu_TR771_W004	Medicago truncatula	Medicago truncatula-APG 21771 seeds	PV760575		Pantoea	Pantoea agglomerans	Shenali S. Herath D.
Lu_TR935_017	Medicago truncatula	Medicago truncatula-APG 21935 seeds	PV760584		Pantoea	Pantoea agglomerans	Shenali S. Herath D.
Lu_TR935_029	Medicago truncatula	Medicago truncatula-APG 21935 seeds	PV760590		Pantoea	Pantoea agglomerans	Shenali S. Herath D.
Lu_TR935_011	Medicago truncatula	Medicago truncatula-APG 21935 seeds	PV760596		Pantoea	Pantoea agglomerans	Shenali S. Herath D.
Lu_TR935_009	Medicago truncatula	Medicago truncatula-APG 21935 seeds	PV760597		Pantoea	Pantoea agglomerans	Shenali S. Herath D.
Lu_TR935_025	Medicago truncatula	Medicago truncatula-APG 21935 seeds	PV760600		Pantoea	Pantoea agglomerans	Shenali S. Herath D.
Lu_TR935_027	Medicago truncatula	Medicago truncatula-APG 21935 seeds	PV760612		Pantoea	Pantoea agglomerans	Shenali S. Herath D.
Lu_LA164_003	Medicago laciniata	Medicago laciniata-APG 21164 seeds	PQ756890		Pantoea	Pantoea agglomerans	Shenali S. Herath D.
Lu_TR771_006	Medicago truncatula	Medicago truncatula-APG 21771 seeds	PQ756908		Pantoea	Pantoea agglomerans	Shenali S. Herath D.
Lu_TR758_019	Medicago truncatula	Medicago truncatula-APG 21758 seeds	PV760511		Pantoea	Pantoea brenneri	Shenali S. Herath D.
Lu_TR758_W005	Medicago truncatula	Medicago truncatula-APG 21758 seeds	PQ756907		Pantoea	Pantoea eucalypti	Shenali S. Herath D.
Lu_Sq_004	Medicago sativa	Sequel lucerne cultivar seeds		GCA_051136265.1	Pantoea	Pantoea rara	Holly Hone
Lu_Au_052	Medicago sativa	Aurora lucerne cultivar seeds	PV760346		Pantoea	Pantoea sp.	Shenali S. Herath D.
Lu_F5_W009	Medicago sativa	Force-5 lucerne cultivar seeds	PV760354		Pantoea	Pantoea sp.	Shenali S. Herath D.
Lu_Sq_020	Medicago sativa	Sequel lucerne cultivar seeds	PV760492		Pantoea	Pantoea sp.	Shenali S. Herath D.
Lu_Sq_015	Medicago sativa	Sequel lucerne cultivar seeds	PV760493		Pantoea	Pantoea sp.	Shenali S. Herath D.
Lu_TR771_001	Medicago truncatula	Medicago truncatula-APG 21771 seeds	PV760554		Pantoea	Pantoea sp.	Shenali S. Herath D.
Lu_F5_W015	Medicago sativa	Force-5 lucerne cultivar seeds	PV760365		Pantoea	Pantoea sp.	Shenali S. Herath D.
Lu_F5_005	Medicago sativa	Force-5 lucerne cultivar seeds	PV760366		Pantoea	Pantoea sp.	Shenali S. Herath D.
Lu_LT198_045	Medicago littoralis	Medicago littoralis-APG 21198 seeds	PV760437		Pantoea	Pantoea sp.	Shenali S. Herath D.
Lu_MgY_023	Medicago sativa	Magna-959 lucerne cultivar young seeds	PV760466		Pantoea	Pantoea sp.	Shenali S. Herath D.
Lu_MgY_016	Medicago sativa	Magna-959 lucerne cultivar young seeds	PV760467		Pantoea	Pantoea sp.	Shenali S. Herath D.
Lu_MgY_008	Medicago sativa	Magna-959 lucerne cultivar young seeds	PV760468		Pantoea	Pantoea sp.	Shenali S. Herath D.
Lu_MgY_018	Medicago sativa	Magna-959 lucerne cultivar young seeds	PV760471		Pantoea	Pantoea sp.	Shenali S. Herath D.
Lu_R6_002	Medicago sativa	Ryno-6 lucerne cultivar seeds	PV760477		Pantoea	Pantoea sp.	Shenali S. Herath D.
Lu_R6_024	Medicago sativa	Ryno-6 lucerne cultivar seeds	PV760486		Pantoea	Pantoea sp.	Shenali S. Herath D.
Lu_Sq_001	Medicago sativa	Sequel lucerne cultivar seeds	PV760487		Pantoea	Pantoea sp.	Shenali S. Herath D.
Lu_Sq_008	Medicago sativa	Sequel lucerne cultivar seeds	PV760488		Pantoea	Pantoea sp.	Shenali S. Herath D.
Lu_TR758_010	Medicago truncatula	Medicago truncatula-APG 21758 seeds	PV760508		Pantoea	Pantoea sp.	Shenali S. Herath D.
Lu_TR758_024	Medicago truncatula	Medicago truncatula-APG 21758 seeds	PV760520		Pantoea	Pantoea sp.	Shenali S. Herath D.
Lu_TR771_005	Medicago truncatula	Medicago truncatula-APG 21771 seeds	PV760563		Pantoea	Pantoea sp.	Shenali S. Herath D.
Lu_TR771_013	Medicago truncatula	Medicago truncatula-APG 21771 seeds	PV760565		Pantoea	Pantoea sp.	Shenali S. Herath D.
Lu_TR771_017	Medicago truncatula	Medicago truncatula-APG 21771 seeds	PV760567		Pantoea	Pantoea sp.	Shenali S. Herath D.
Lu_TR771_018	Medicago truncatula	Medicago truncatula-APG 21771 seeds	PV760568		Pantoea	Pantoea sp.	Shenali S. Herath D.
Lu_TR771_021	Medicago truncatula	Medicago truncatula-APG 21771 seeds	PV760569		Pantoea	Pantoea sp.	Shenali S. Herath D.
Lu_TR771_028	Medicago truncatula	Medicago truncatula-APG 21771 seeds	PV760571		Pantoea	Pantoea sp.	Shenali S. Herath D.
Lu_TR771_040	Medicago truncatula	Medicago truncatula-APG 21771 seeds	PV760573		Pantoea	Pantoea sp.	Shenali S. Herath D.
Lu_TR771_W015	Medicago truncatula	Medicago truncatula-APG 21771 seeds	PV760577		Pantoea	Pantoea sp.	Shenali S. Herath D.
Lu_TR771_W019	Medicago truncatula	Medicago truncatula-APG 21771 seeds	PV760579		Pantoea	Pantoea sp.	Shenali S. Herath D.
Lu_TR771_W031	Medicago truncatula	Medicago truncatula-APG 21771 seeds	PV760580		Pantoea	Pantoea sp.	Shenali S. Herath D.
Lu_TR935_007	Medicago truncatula	Medicago truncatula-APG 21935 seeds	PV760598		Pantoea	Pantoea sp.	Shenali S. Herath D.
Lu_LA700_W009	Medicago laciniata	Medicago laciniata-APG 21700 seeds	PQ756891		Pantoea	Pantoea sp.	Shenali S. Herath D.
Lu_TR758_038	Medicago truncatula	Medicago truncatula-APG 21758 seeds	PV760524		Pantoea	Pantoea vagans	Shenali S. Herath D.
Lu_TR771_W013	Medicago truncatula	Medicago truncatula-APG 21771 seeds	PV760559		Pedobacter	Pedobacter agri	Shenali S. Herath D.
Lu_TR758_W007	Medicago truncatula	Medicago truncatula-APG 21758 seeds	PV760529		Plantibacter	Plantibacter flavus	Shenali S. Herath D.
Lu_TR935_W016	Medicago truncatula	Medicago truncatula-APG 21935 seeds	PV760585		Plantibacter	Plantibacter sp.	Shenali S. Herath D.
Lu_TR935_020	Medicago truncatula	Medicago truncatula-APG 21935 seeds	PV760608		Pseudomonas	Pseudomonas fluorescens	Shenali S. Herath D.
Lu_TR771_W027	Medicago truncatula	Medicago truncatula-APG 21771 seeds	PV760548		Pseudomonas	Pseudomonas graminis	Shenali S. Herath D.
Lu_F5_006	Medicago sativa	Force-5 lucerne cultivar seeds	PQ756880		Pseudomonas	Pseudomonas koreensis	Shenali S. Herath D.
Lu_LT198_W003	Medicago littoralis	Medicago littoralis-APG 21198 seeds	PQ756901		Pseudomonas	Pseudomonas lutea	Shenali S. Herath D.
Lu_F5_W016	Medicago sativa	Force-5 lucerne cultivar seeds	PV760356		Pseudomonas	Pseudomonas lutea	Shenali S. Herath D.
Lu_TR771_012	Medicago truncatula	Medicago truncatula-APG 21771 seeds	PV760560		Pseudomonas	Pseudomonas lutea	Shenali S. Herath D.
Lu_TR935_016	Medicago truncatula	Medicago truncatula-APG 21935 seeds	PV760588		Pseudomonas	Pseudomonas lutea	Shenali S. Herath D.
Lu_TR935_W002	Medicago truncatula	Medicago truncatula-APG 21935 seeds	PV760589		Pseudomonas	Pseudomonas lutea	Shenali S. Herath D.
Lu_TR935_021	Medicago truncatula	Medicago truncatula-APG 21935 seeds	PV760593		Pseudomonas	Pseudomonas lutea	Shenali S. Herath D.
Lu_TR935_W003	Medicago truncatula	Medicago truncatula-APG 21935 seeds	PV760605		Pseudomonas	Pseudomonas lutea	Shenali S. Herath D.
Lu_TR771_025	Medicago truncatula	Medicago truncatula-APG 21771 seeds	PV760551		Pseudomonas	Pseudomonas oryzihabitans	Shenali S. Herath D.
Lu_LT198_043	Medicago littoralis	Medicago littoralis-APG 21198 seeds	PV760445		Pseudomonas	Pseudomonas ovata	Shenali S. Herath D.
Lu_LT198_010	Medicago littoralis	Medicago littoralis-APG 21198 seeds	PQ756898		Pseudomonas	Pseudomonas ovata	Shenali S. Herath D.
Lu_LT198_025	Medicago littoralis	Medicago littoralis-APG 21198 seeds	PV760427		Pseudomonas	Pseudomonas ovata	Shenali S. Herath D.
Lu_TR771_W017	Medicago truncatula	Medicago truncatula-APG 21771 seeds	PV760558		Pseudomonas	Pseudomonas sp.	Shenali S. Herath D.
Lu_HR_009	Medicago sativa	Hunter-River lucerne cultivar seeds	PV760367		Pseudomonas	Pseudomonas sp.	Shenali S. Herath D.
Lu_LA841_W004	Medicago laciniata	Medicago laciniata-APG 20841 seeds	PV760393		Pseudomonas	Pseudomonas sp.	Shenali S. Herath D.
Lu_R6_031	Medicago sativa	Ryno-6 lucerne cultivar seeds	PV760474		Pseudomonas	Pseudomonas sp.	Shenali S. Herath D.
Lu_TR771_W028	Medicago truncatula	Medicago truncatula-APG 21771 seeds	PV760545		Pseudomonas	Pseudomonas sp.	Shenali S. Herath D.
Lu_TR771_W008	Medicago truncatula	Medicago truncatula-APG 21771 seeds	PV760557		Pseudomonas	Pseudomonas sp.	Shenali S. Herath D.
Lu_TR935_014	Medicago truncatula	Medicago truncatula-APG 21935 seeds	PQ756911		Pseudomonas	Pseudomonas sp.	Shenali S. Herath D.
Lu_LA841_015	Medicago laciniata	Medicago laciniata-APG 20841 seeds	PQ756894		Pseudomonas	Pseudomonas sp. Na1	Shenali S. Herath D.
Lu_LA164_018	Medicago laciniata	Medicago laciniata-APG 21164 seeds	PQ756887		Pseudomonas	Pseudomonas sp. R11-45-07	Shenali S. Herath D.
Lu_TR758_011	Medicago truncatula	Medicago truncatula-APG 21758 seeds	PQ756905		Pseudomonas	Pseudomonas sp. SAP829.3	Shenali S. Herath D.
Lu_F5_029	Medicago sativa	Force-5 lucerne cultivar seeds	PQ756883		Pseudomonas	Pseudomonas sp. XBBSY4	Shenali S. Herath D.
Lu_TR935_023	Medicago truncatula	Medicago truncatula-APG 21935 seeds	PV760609		Pseudomonas	Pseudomonas viridiflava	Shenali S. Herath D.
Lu_Sq_012	Medicago sativa	Sequel lucerne cultivar seeds		GCA_051136255.1	Pseudomonas	Pseudomonas oryzihabitans	Holly Hone
Lu_Au_030	Medicago sativa	Aurora lucerne cultivar seeds		GCA_051136205.1	Pseudomonas	Pseudomonas entomophila	Holly Hone
Lu_F5_025	Medicago sativa	Force-5 lucerne cultivar seeds		GCA_051136225.1	Pseudomonas	Pseudomonas triticicola	Holly Hone
Lu_HR_010b	Medicago sativa	Hunter-River lucerne cultivar seeds	PV760368		Ralstonia	Ralstonia pickettii	Shenali S. Herath D.
Lu_Ed_014	Medicago sativa	Eden lucerne cultivar seeds	PV760349		Ralstonia	Ralstonia sp.	Shenali S. Herath D.
Lu_Ed_015	Medicago sativa	Eden lucerne cultivar seeds	PV760351		Ralstonia	Ralstonia sp.	Shenali S. Herath D.
Lu_Ed_022	Medicago sativa	Eden lucerne cultivar seeds	PV760352		Ralstonia	Ralstonia sp.	Shenali S. Herath D.
Lu_HR_013b	Medicago sativa	Hunter-River lucerne cultivar seeds	PV760370		Ralstonia	Ralstonia sp.	Shenali S. Herath D.
Lu_LT198_W002	Medicago littoralis	Medicago littoralis-APG 21198 seeds	PV760426		Ralstonia	Ralstonia sp.	Shenali S. Herath D.
Lu_TR935_W005	Medicago truncatula	Medicago truncatula-APG 21935 seeds	PV760614		Rathayibacter	Rathayibacter caricis	Shenali S. Herath D.
Lu_TR771_W016	Medicago truncatula	Medicago truncatula-APG 21771 seeds	PV760533		Rathayibacter	Rathayibacter caricis	Shenali S. Herath D.
Lu_TR771_W024	Medicago truncatula	Medicago truncatula-APG 21771 seeds	PV760536		Rathayibacter	Rathayibacter caricis	Shenali S. Herath D.
Lu_TR771_W033	Medicago truncatula	Medicago truncatula-APG 21771 seeds	PV760537		Rathayibacter	Rathayibacter caricis	Shenali S. Herath D.
Lu_TR935_W008	Medicago truncatula	Medicago truncatula-APG 21935 seeds	PV760591		Rathayibacter	Rathayibacter caricis	Shenali S. Herath D.
Lu_TR935_W015	Medicago truncatula	Medicago truncatula-APG 21935 seeds	PV760592		Rathayibacter	Rathayibacter caricis	Shenali S. Herath D.
Lu_TR935_W007	Medicago truncatula	Medicago truncatula-APG 21935 seeds	PV760615		Rathayibacter	Rathayibacter caricis	Shenali S. Herath D.
Lu_F5_W014	Medicago sativa	Force-5 lucerne cultivar seeds	PV760358		Rathayibacter	Rathayibacter sp.	Shenali S. Herath D.
Lu_F5_W007	Medicago sativa	Force-5 lucerne cultivar seeds	PV760359		Rathayibacter	Rathayibacter sp.	Shenali S. Herath D.
Lu_LA841_W001	Medicago laciniata	Medicago laciniata-APG 20841 seeds	PV760394		Rathayibacter	Rathayibacter sp.	Shenali S. Herath D.
Lu_LT198_001	Medicago littoralis	Medicago littoralis-APG 21198 seeds	PV760429		Rhizobium	Rhizobium sp.	Shenali S. Herath D.
Lu_TR935_W004	Medicago truncatula	Medicago truncatula-APG 21935 seeds	PV760610		Rhizobium	Rhizobium sp.	Shenali S. Herath D.
Lu_TR935_W011	Medicago truncatula	Medicago truncatula-APG 21935 seeds	PV760602		Rhodococcus	Rhodococcus sp.	Shenali S. Herath D.
Lu_TR935_W010	Medicago truncatula	Medicago truncatula-APG 21935 seeds	PV760594		Rhodococcus	Rhodococcus sp.	Shenali S. Herath D.
Lu_TR935_W012	Medicago truncatula	Medicago truncatula-APG 21935 seeds	PV760595		Rhodococcus	Rhodococcus sp.	Shenali S. Herath D.
Lu_TR935_W009	Medicago truncatula	Medicago truncatula-APG 21935 seeds	PV760604		Rhodococcus	Rhodococcus sp.	Shenali S. Herath D.
Lu_TR935_019	Medicago truncatula	Medicago truncatula-APG 21935 seeds	PV760606		Rhodococcus	Rhodococcus sp.	Shenali S. Herath D.
Lu_TR935_018	Medicago truncatula	Medicago truncatula-APG 21935 seeds	PV760613		Rhodococcus	Rhodococcus sp.	Shenali S. Herath D.
Lu_TR771_W030	Medicago truncatula	Medicago truncatula-APG 21771 seeds	PV760546		Saccharibacillus	Saccharibacillus qingshengii	Shenali S. Herath D.
Lu_TR771_W003	Medicago truncatula	Medicago truncatula-APG 21771 seeds	PV760561		Salana	Salana sp.	Shenali S. Herath D.
Lu_LA841_013	Medicago laciniata	Medicago laciniata-APG 20841 seeds	PV760390		Sphingomonas	Sphingomonas sp.	Shenali S. Herath D.
Lu_LA164_017	Medicago laciniata	Medicago laciniata-APG 21164 seeds	PV760381		Zoogloea	Zoogloea sp.	Shenali S. Herath D.
